# Supplementary material for: Compression-sensitive smart windows: inclined pores for dynamic transparency changes
Source: Nat Commun. 2024 Sep 14;15:8074. doi: 10.1038/s41467-024-52305-6 (PMC11401924; doi:10.1038/s41467-024-52305-6)
Supplement: Supplementary file 7 — Source Data [file 41467_2024_52305_MOESM7_ESM.xlsx]

## Sheet: sheet 1
																							Figure 4b													Figure S4	Distance	E-field intensity				Figure S5a	Incident angle	Power coefficient			Figure S5b	Incident angle	Power coefficient
Figure 2b	n	m	Efficiency				Figure 3a		Displacement, Δx (mm)	ΔT (%)	SD	Displacement, Δx (mm)	ΔT (%)	SD	Displacement, Δx (mm)	ΔT (%)	SD								Total Strain	Vnorm			Total Strain	εporous region								θi=0°	θi=30°	θi=65°				Reflection	Transmission				Reflection
	-2	-2	0						θ = 40.3°			θ = 22.2°			θ = 0.5°											θ=0°	θ=20°	θ=40°		θ=0°	θ=20°	θ=40°					0	0.11553	0.45195	0.03737			0	0.02778	0.97222			0	0.00937
	-2	-1	0.00141						0	0	0	0	0	0	0	0	0								0	0	0	0	0	0	0	0					5	0.09531	0.47043	0.03519			1	0.02775	0.97225			1	0.00936
	-2	0	0.00465						0.01	8.51827	6.35986	0.01	13.1852	7.28161	0.01	27.8958	6.8713								2	23	23.3	22.8	2	23	23.3	22.8					10	0.07996	0.48753	0.033			2	0.02768	0.97232			2	0.00935
	-2	1	0.00141						0.02	32.5379	3.19477	0.02	36.3561	7.01067	0.02	60.9692	7.4614								4	43.9	44.3	44	4	43.9	44.3	44					15	0.06879	0.50322	0.03086			3	0.02756	0.97244			3	0.00933
	-2	2	0						0.03	49.6748	9.0156	0.03	62.294	5.98963	0.03	82.8683	3.3947								6	63	63.2	62.7	6	63	63.2	62.7					20	0.06114	0.5175	0.02884			4	0.0274	0.9726			4	0.0093
	-1	-2	0.000877752						0.04	64.6587	7.9695	0.04	76.6413	0.84897	0.04	89.1599	2.61815								8	91	91	92	8	91	91	92					25	0.0564	0.53047	0.02699			5	0.02718	0.97282			5	0.00927
	-1	-1	0.04057						0.05	71.3925	1.58374	0.05	80.853	1.91078	0.05	90.1025	1.71765																				30	0.05401	0.54229	0.02537			6	0.02692	0.97308			6	0.00922
	-1	0	0.14182						0.06	73.8023	1.92777	0.06	80.4291	1.56151	0.06	90.8201	1.59098																				35	0.05344	0.55318	0.02404			7	0.02661	0.97339			7	0.00917
	-1	1	0.04057						0.07	75.8612	3.12573	0.07	80.1729	1.08859	0.07	90.6622	1.19066						Figure 4d														40	0.05401	0.56345	0.02303			8	0.02625	0.97375			8	0.00912
	-1	2	0.000877712						0.08	76.8238	2.24302	0.08	80.0031	1.08116	0.08	90.1568	1.29791								Total Strain	Transmittance	Total Strain	Transmittance	Total Strain	Transmittance	Total Strain	Transmittance					45	0.0564	0.57348	0.02237			9	0.02584	0.97416			9	0.00905
	0	-2	0.00165																						θ=0°,mod		θ=40°,mod		θ=0.5°,exp		θ=40.3°,exp						50	0.06114	0.5837	0.0221			10	0.02537	0.97463			10	0.00897
	0	-1	0.11387																						0.5	0.21	2.5	0.13	0.5	16.4035	2.5	5.2494					55	0.06879	0.59461	0.02221			11	0.02486	0.97514			11	0.00889
	0	0	0.26586						SD: standard deviation																5.5	0.82	7.5	0.9	5.5	76.9939	7.5	92.9865					60	0.07996	0.60679	0.02271			12	0.0243	0.9757			12	0.0088
	0	1	0.11387																																		65	0.0953	0.62086	0.02358			13	0.02368	0.97632			13	0.0087
	0	2	0.00165																																		70	0.11553	0.63747	0.0248			14	0.02301	0.97699			14	0.00859
	1	-2	0.000877789																																		75	0.14138	0.65732	0.02633			15	0.02228	0.97772			15	0.00848
	1	-1	0.04057																																		80	0.17362	0.68115	0.02814			16	0.0215	0.9785			16	0.00835
	1	0	0.14181				Figure 3b		Wavelength	Transmittance													Figure 5c		Applied strain	Additional space requirement											85	0.21305	0.70969	0.03016			17	0.02066	0.97934			17	0.00822
	1	1	0.04057							Released	Δx=0.01 mm	Δx=0.02 mm	Δx=0.03 mm	Δx=0.04 mm	Δx=0.05 mm											γ=0.1	γ=0.2	γ=0.3	γ=0.4	γ=√2 -1	γ=0.5	Tension					90	0.26046	0.74369	0.03235			18	0.01976	0.98024			18	0.00808
	1	2	0.000877749						380	6.0575	37.373	68.0076	84.5735	94.8424	91.3108										0	0	0	0	0	0	0	0					95	0.31666	0.78387	0.03464			19	0.01881	0.98119			19	0.00793
	2	-2	0						381	6.108	37.6568	68.9064	84.8698	95.4497	92.5763										0.01	0.002	0.004	0.00601	0.00802	0.0083	0.01002	0.01					100	0.38244	0.83096	0.03696			20	0.0178	0.9822			20	0.00777
	2	-1	0.00141						382	6.0312	37.7867	69.2711	85.6651	95.9953	93.8504										0.02	0.004	0.00802	0.01204	0.01606	0.01663	0.0201	0.02					105	0.45857	0.88561	0.03927			21	0.01674	0.98326			21	0.00761
	2	0	0.00465						383	5.954	37.6921	69.9673	87.0316	96.1106	95.5072										0.03	0.00601	0.01204	0.01808	0.02414	0.02499	0.03022	0.03					110	0.54578	0.94846	0.0415			22	0.01562	0.98438			22	0.00743
	2	1	0.00141						384	5.8917	37.6893	70.1824	88.0843	95.8449	96.0914										0.04	0.00802	0.01606	0.02414	0.03226	0.03339	0.0404	0.04					115	0.64474	1.02006	0.0436			23	0.01444	0.98556			23	0.00725
	2	2	0						385	6.05	38.0785	70.2939	87.725	95.5273	96.7241										0.05	0.01002	0.0201	0.03022	0.0404	0.04183	0.05062	0.05					120	0.75607	1.10091	0.04554			24	0.01322	0.98678			24	0.00706
									386	5.9642	38.2385	70.0607	88.3815	95.8701	97.1308										0.06	0.01204	0.02414	0.03632	0.04858	0.0503	0.0609	0.06					125	0.88025	1.19142	0.04727			25	0.01194	0.98806			25	0.00685
									387	6.0424	38.205	70.5589	88.2674	95.2128	96.6738										0.07	0.01405	0.0282	0.04244	0.05678	0.0588	0.07122	0.07					130	1.01772	1.2919	0.04877			26	0.01062	0.98938			26	0.00664
Figure 2c	n	m	Efficiency						388	6.1307	38.2058	70.3572	87.0056	95.0564	95.9092										0.08	0.01606	0.03226	0.04858	0.06502	0.06734	0.0816	0.08					135	1.16877	1.40257	0.05005			27	0.00927	0.99073			27	0.00643
	-1	-2	0						389	6.0897	37.7645	69.8584	85.9069	95.0035	95.4528										0.09	0.01808	0.03632	0.05473	0.0733	0.07591	0.09202	0.09					140	1.33355	1.52355	0.05109			28	0.00789	0.99211			28	0.0062
	-1	-1	0						390	6.1052	37.9963	69.7608	85.9373	94.9812	95.9523										0.1	0.0201	0.0404	0.0609	0.0816	0.08451	0.1025	0.1					145	1.51207	1.65485	0.05192			29	0.00651	0.99349			29	0.00596
	-1	0	0.00938						391	5.9536	37.8364	69.8919	85.7739	94.5323	94.801										0.11	0.02212	0.04448	0.06709	0.08994	0.09315	0.11303	0.11					150	1.70419	1.79635	0.05256			30	0.00514	0.99486			30	0.00572
	-1	1	0						392	5.9612	37.9124	69.7727	85.6206	94.84	94.6755										0.12	0.02414	0.04858	0.0733	0.0983	0.10183	0.1236	0.12					155	1.90959	1.94784	0.05305			31	0.00382	0.99618			31	0.00547
	-1	2	0						393	5.8152	38.1399	70.2207	86.534	95.409	94.723										0.13	0.02617	0.05268	0.07952	0.1067	0.11054	0.13423	0.13					160	2.12778	2.10898	0.05345			32	0.00258	0.99742			32	0.00521
	0	-2	0.00251						394	5.6867	38.6326	70.839	86.7795	95.4441	94.409										0.14	0.0282	0.05678	0.08576	0.11514	0.11928	0.1449	0.14					165	2.35807	2.27934	0.0538			33	0.00148	0.99852			33	0.00494
	0	-1	0.11059						395	5.5197	38.0804	70.7001	86.7694	96.0335	93.6876										0.15	0.03022	0.0609	0.09202	0.1236	0.12806	0.15563	0.15					170	2.59958	2.45835	0.05417			34	0.000611667	0.99939			34	0.00467
	0	0	0.38499						396	5.6523	37.7	70.8269	86.9861	96.1379	93.8456										0.16	0.03226	0.06502	0.0983	0.1321	0.13687	0.1664	0.16					175	2.85128	2.64534	0.05463			35	8.48768e-05	0.99992			35	0.00439
	0	1	0.11059						397	5.6024	37.6101	70.8074	87.2946	96.1334	93.9898										0.17	0.03429	0.06916	0.1046	0.14062	0.14571	0.17723	0.17					180	3.11192	2.83954	0.05524			36	7.10343e-05	0.99993			36	0.0041
	0	2	0.00251						398	5.736	37.697	70.4419	87.2242	95.9493	93.7335										0.18	0.03632	0.0733	0.11092	0.14918	0.15459	0.1881	0.18					185	3.38007	3.04008	0.05607			37	0.000821864	0.99918			37	0.00381
	1	-2	0.00393						399	5.7603	37.6322	70.8573	87.0915	96.3136	93.9673										0.19	0.03836	0.07744	0.11725	0.15778	0.16351	0.19903	0.19					190	3.65416	3.24597	0.05718			38	0.00272	0.99728			38	0.00352
	1	-1	0.01486						400	5.8448	37.7097	70.9402	87.5481	96.0587	93.8935										0.2	0.0404	0.0816	0.1236	0.1664	0.17246	0.21	0.2					195	3.93244	3.45613	0.05861			39	0.00637	0.99363			39	0.00322
	1	0	0.11586						401	5.8432	37.7702	70.1329	87.3319	95.8799	93.8585										0.21	0.04244	0.08576	0.12997	0.17506	0.18144	0.22103	0.21					200	4.21302	3.66942	0.06041			40	0.01275	0.98725			40	0.00292
	1	1	0.01486						402	5.9334	37.697	69.9825	87.1248	95.507	93.9416										0.22	0.04448	0.08994	0.13636	0.18374	0.19046	0.2321	0.22					205	4.49389	3.88456	0.06262			41	0.0236	0.9764			41	0.00261
	1	2	0.00393						403	5.879	37.5635	70.0011	87.0809	95.2986	94.2531										0.23	0.04653	0.09412	0.14276	0.19246	0.19951	0.24323	0.23					210	4.77294	4.10024	0.06524			42	0.04216	0.95784			42	0.00231
	2	-2	0.00132						404	6.0154	37.6106	69.7063	87.1597	95.2193	94.6032										0.24	0.04858	0.0983	0.14918	0.20122	0.20859	0.2544	0.24					215	5.048	4.31507	0.06828			43	0.07539	0.92461			43	0.00202
	2	-1	0.01833						405	6.0152	37.8781	69.9113	87.2369	95.0931	94.4109										0.25	0.05062	0.1025	0.15563	0.21	0.21771	0.26563	0.25					220	5.31682	4.52759	0.07174			44	0.14152	0.85848			44	0.00172
	2	0	0.01714						406	6.0818	38.0247	70.583	87.8469	95.0743	95.1806										0.26	0.05268	0.1067	0.16208	0.21882	0.22687	0.2769	0.26					225	5.57716	4.73627	0.07557			45	0.31598	0.68402			45	0.00144
	2	1	0.01833						407	5.9932	38.0855	70.5331	88.3473	95.5618	95.3										0.27	0.05473	0.11092	0.16856	0.22766	0.23605	0.28823	0.27					230	5.82676	4.93959	0.07974			45.05	0.3328	0.6672			46	0.00117
	2	2	0.00132						408	5.9872	38.0174	70.6548	88.2999	95.591	95.2357										0.28	0.05678	0.11514	0.17506	0.23654	0.24528	0.2996	0.28					235	6.06341	5.13597	0.08419			45.1	0.3513	0.6487			47	0.000911004
	3	-2	0.000608276						409	5.8452	38.132	70.6567	88.5178	95.3779	95.2201										0.29	0.05884	0.11936	0.18157	0.24546	0.25453	0.31103	0.29					240	6.28495	5.32382	0.08884			45.15	0.3718	0.6282			48	0.000674013
	3	-1	0.02059						410	5.8238	38.0846	70.5715	88.7505	95.6939	95.5414										0.3	0.0609	0.1236	0.1881	0.2544	0.26383	0.3225	0.3					245	6.48933	5.50157	0.09363			45.2	0.39472	0.60528			49	0.000462008
	3	0	0.01062						411	5.8472	38.3302	70.8158	88.6184	95.6159	95.3912										0.31	0.06296	0.12784	0.19465	0.26338	0.27315	0.33403	0.31					250	6.67463	5.66768	0.09845			45.25	0.42061	0.57939			50	0.00028103
	3	1	0.02058						412	5.8407	38.3638	70.6864	88.0285	95.3331	95.4818										0.32	0.06502	0.1321	0.20122	0.27238	0.28251	0.3456	0.32					255	6.83908	5.82064	0.1032			45.3	0.45029	0.54971			51	0.000138119
	3	2	0.000608257						413	5.9116	38.6585	70.4784	88.1592	95.4481	95.5802										0.33	0.06709	0.13636	0.2078	0.28142	0.29191	0.35723	0.33					260	6.98108	5.95902	0.10779			45.35	0.48493	0.51507			52	4.14749e-05
	4	-2	0						414	6.0059	38.5294	70.2015	87.9403	95.5979	95.2032										0.34	0.06916	0.14062	0.2144	0.2905	0.30133	0.3689	0.34					265	7.09924	6.08148	0.11212			45.4	0.52644	0.47356			53	6.49365e-07
	4	-1	0.0017						415	5.9597	38.1292	70.0906	87.1321	94.1922	94.3847										0.35	0.07122	0.1449	0.22103	0.2996	0.3108	0.38063	0.35					270	7.19238	6.18677	0.11608			45.45	0.57817	0.42183			54	2.67646e-05
	4	0	0.00163						416	5.9376	37.5487	69.7703	86.6591	93.9711	94.5914										0.36	0.0733	0.14918	0.22766	0.30874	0.32029	0.3924	0.36					275	7.25959	6.27381	0.11959			45.5	0.6472	0.3528			55	0.000132773
	4	1	0.0017						417	6.0291	37.4564	69.735	87.1427	93.3564	94.4143										0.37	0.07537	0.15348	0.23432	0.3179	0.32982	0.40423	0.37					280	7.30019	6.34163	0.12254			45.55	0.75488	0.24512			56	0.000333762
	4	2	0						418	6.0807	37.4143	70.1544	87.2323	93.3203	94.3536										0.38	0.07744	0.15778	0.241	0.3271	0.33939	0.4161	0.38					285	7.31376	6.38947	0.12488			45.56	0.78746	0.21254			57	0.000647305
									419	6.133	37.5367	70.1402	87.6973	93.8007	94.8894										0.39	0.07952	0.16208	0.24769	0.33634	0.34899	0.42803	0.39					290	7.31376	6.41672	0.12652			45.57	0.82905	0.17095			58	0.00109
									420	6.2246	37.6707	70.2825	87.7025	94.9389	95.7043										0.4	0.0816	0.1664	0.2544	0.3456	0.35862	0.44	0.4					295	7.30019	6.423	0.12743			45.58	0.89138	0.10862			59	0.0017
									421	6.2117	38.2814	70.5392	88.0339	95.4783	95.5702										0.41	0.08368	0.17072	0.26113	0.3549	0.36829	0.45203	0.41					300	7.2596	6.40812	0.12757			45.585	0.95349	0.04651			60	0.00249
Figure 2d		Incident angle	Slanted angle	Incident angle	Slanted angle				422	6.1538	38.1459	70.4656	88.2418	96.0212	95.1566										0.42	0.08576	0.17506	0.26788	0.36422	0.37799	0.4641	0.42					305	7.19239	6.37212	0.12692			45.586	0.99118	0.00882			61	0.00349
		Diffraction angle of 0th order		Experiment					423	6.0681	38.218	70.3747	88.6805	96.6049	95.6625										0.43	0.08785	0.1794	0.27464	0.37358	0.38773	0.47623	0.43					310	7.09924	6.31525	0.12547			45.586	0.99643	0.00357			62	0.00475
		0	0	0	0.5				424	6.046	38.1486	70.8729	88.5761	95.6577	95.6413										0.44	0.08994	0.18374	0.28142	0.38298	0.3975	0.4884	0.44					315	6.98109	6.23799	0.12325			46	1	0			63	0.00631
		5	4.07886	15	12.1				425	6.0171	38.1606	70.2823	88.3318	95.4093	95.1784										0.45	0.09202	0.1881	0.28823	0.3924	0.40731	0.50063	0.45					320	6.83909	6.141	0.12028			50	1	0			64	0.00822
		10	8.14739	30	22.2				426	6.0187	38.0337	70.0883	88.1051	94.7415	94.6961										0.46	0.09412	0.19246	0.29504	0.40186	0.41715	0.5129	0.46					325	6.67465	6.02516	0.11661			70	1	0			65	0.01054
		15	12.1949	45	30.2				427	5.97	38.0478	70.3003	87.5904	94.7899	95.0813										0.47	0.09621	0.19684	0.30188	0.41134	0.42702	0.52523	0.47					330	6.48935	5.89154	0.11229			90	1	0			66	0.01335
		20	16.2097	65	40.3				428	6.0347	37.7471	70.242	87.4873	94.7223	95.1394										0.48	0.0983	0.20122	0.30874	0.42086	0.43693	0.5376	0.48					335	6.28496	5.74136	0.1074								67	0.01672
		25	20.179						429	6.1583	37.5476	70.0533	87.1215	94.6405	94.5358										0.49	0.1004	0.2056	0.31561	0.43042	0.44687	0.55003	0.49					340	6.06342	5.576	0.10201								68	0.02075
		30	24.0881						430	6.1961	37.4102	70.4691	87.5451	94.846	94.7093										0.5	0.1025	0.21	0.3225	0.44	0.45685	0.5625	0.5					345	5.82678	5.39693	0.09622								69	0.02555
		35	27.9198						431	6.1373	36.8543	70.2146	87.2382	95.0817	94.8349										0.51	0.1046	0.2144	0.32941	0.44962	0.46686	0.57503	0.51					350	5.57719	5.20576	0.09011								70	0.03126
		40	31.6534						432	6.3015	37.108	70.2224	87.5654	95.4262	95.328										0.52	0.1067	0.21882	0.33634	0.45926	0.47691	0.5876	0.52					355	5.31685	5.00413	0.08379								71	0.03803
		45	35.2639						433	6.3231	36.8436	70.3068	87.1262	95.1428	95.4294										0.53	0.10881	0.22324	0.34328	0.46894	0.48699	0.60023	0.53					360	5.04802	4.79375	0.07733								72	0.04605
		50	38.721						434	6.168	36.7244	70.372	87.2489	95.7842	95.3112										0.54	0.11092	0.22766	0.35024	0.47866	0.4971	0.6129	0.54					365	4.77296	4.57633	0.07085								73	0.05553
		55	41.9873						435	6.0995	36.8015	70.211	87.4609	95.7991	94.8605										0.55	0.11303	0.2321	0.35723	0.4884	0.50725	0.62563	0.55					370	4.4939	4.57633	0.06442								74	0.06671
		60	45.0176						436	6.0958	37.0568	69.9974	87.4827	95.7697	94.781										0.56	0.11514	0.23654	0.36422	0.49818	0.51743	0.6384	0.56					375	4.21303	4.35357	0.05813								75	0.0799
		65	47.7578						437	6.0186	36.9845	69.9686	87.3135	95.7919	94.5482										0.57	0.11725	0.241	0.37124	0.50798	0.52765	0.65123	0.57					380	3.93245	4.12714	0.05206								76	0.09544
									438	5.9153	37.3411	69.9919	87.2389	95.9511	94.1592										0.58	0.11936	0.24546	0.37828	0.51782	0.5379	0.6641	0.58					385	3.65418	3.89869	0.04628								77	0.11374
									439	6.0002	37.2383	69.475	87.0226	95.6956	94.3074										0.59	0.12148	0.24992	0.38533	0.5277	0.54818	0.67703	0.59					390	3.38009	3.66975	0.04084								78	0.13528
									440	6.0316	37.1669	69.6717	87.5462	95.9779	94.8261										0.6	0.1236	0.2544	0.3924	0.5376	0.5585	0.69	0.6					395	3.11194	3.4418	0.0358								79	0.16062
									441	6.1293	36.874	69.9606	88.0134	95.6755	95.1758										0.61	0.12572	0.25888	0.39949	0.54754	0.56886	0.70303	0.61					400	2.8513	3.21619	0.0312								80	0.19042
									442	6.1586	36.6369	69.9435	87.7398	95.3675	95.0665										0.62	0.12784	0.26338	0.4066	0.5575	0.57924	0.7161	0.62					405	2.5996	2.99421	0.02707								81	0.22547
									443	6.2404	36.3642	69.6871	87.8957	94.7852	94.9536										0.63	0.12997	0.26788	0.41372	0.5675	0.58967	0.72923	0.63					410	2.35808	2.77699	0.02342								82	0.26667
									444	6.1167	36.2835	69.845	87.4984	94.3722	95.2328										0.64	0.1321	0.27238	0.42086	0.57754	0.60012	0.7424	0.64					415	2.1278	2.56557	0.02028								83	0.31513
									445	6.1836	35.7281	69.4497	86.6196	93.9303	95.2349										0.65	0.13423	0.2769	0.42803	0.5876	0.61061	0.75563	0.65					420	1.90961	2.36087	0.01764								84	0.3721
									446	6.205	35.9849	69.4616	86.564	94.4077	95.3386										0.66	0.13636	0.28142	0.4352	0.5977	0.62114	0.7689	0.66					425	1.70421	2.16369	0.01551								85	0.43911
									447	6.0976	35.9322	69.7325	87.3594	94.8098	95.9212										0.67	0.13849	0.28596	0.4424	0.60782	0.6317	0.78223	0.67					430	1.51209	1.97473	0.01387								86	0.51793
									448	6.0793	36.0718	69.8229	87.5081	95.3121	96.0283										0.68	0.14062	0.2905	0.44962	0.61798	0.64229	0.7956	0.68					435	1.33356	1.79457	0.01271								87	0.61065
									449	6.15	36.2146	69.9471	88.0543	95.8697	96.2685										0.69	0.14276	0.29504	0.45685	0.62818	0.65292	0.80903	0.69					440	1.16878	1.62368	0.01201								88	0.71978
									450	6.1747	36.8079	70.2483	88.2745	95.9586	96.4102										0.7	0.1449	0.2996	0.4641	0.6384	0.66358	0.8225	0.7					445	1.01773	1.46245	0.01175								89	0.84825
									451	6.1004	36.5123	70.0413	87.9582	95.321	96.2185										0.71	0.14704	0.30416	0.47137	0.64866	0.67428	0.83603	0.71					450	0.88026	1.31117	0.01191								90	0.99956
									452	6.1714	36.5496	69.6864	87.6554	95.1264	95.7715										0.72	0.14918	0.30874	0.47866	0.65894	0.68501	0.8496	0.72					455	0.75607	1.17005	0.01244
									453	6.2153	36.5215	69.1269	87.0483	94.7506	95.4576										0.73	0.15133	0.31332	0.48596	0.66926	0.69578	0.86323	0.73					460	0.64475	1.03922	0.01333
									454	6.2371	36.0222	68.4127	86.4789	94.2999	94.772										0.74	0.15348	0.3179	0.49328	0.67962	0.70658	0.8769	0.74					465	0.54579	0.91873	0.01454
									455	6.2385	35.7619	68.32	86.0293	94.5124	94.8328										0.75	0.15563	0.3225	0.50063	0.69	0.71741	0.89063	0.75					470	0.45858	0.80857	0.01604
									456	6.3153	35.7649	68.4286	85.9842	95.2328	94.6731										0.76	0.15778	0.3271	0.50798	0.70042	0.72828	0.9044	0.76					475	0.38244	0.70866	0.01779
									457	6.2882	35.7069	68.39	85.8733	95.1917	94.4286										0.77	0.15993	0.33172	0.51536	0.71086	0.73918	0.91823	0.77					480	0.31666	0.61887	0.01975
									458	6.2718	35.2775	68.3958	86.3042	94.7995	94.4176										0.78	0.16208	0.33634	0.52276	0.72134	0.75012	0.9321	0.78					485	0.26046	0.53898	0.0219
									459	6.2814	35.5966	68.9382	86.9152	95.4479	94.798										0.79	0.16424	0.34096	0.53017	0.73186	0.76109	0.94603	0.79					490	0.21305	0.46876	0.02418
									460	6.3393	35.7126	68.8541	87.508	95.5378	94.9238										0.8	0.1664	0.3456	0.5376	0.7424	0.77209	0.96	0.8					495	0.17363	0.4079	0.02656
									461	6.3804	35.8907	68.8198	87.4788	95.4338	95.1419										0.81	0.16856	0.35024	0.54505	0.75298	0.78313	0.97403	0.81					500	0.14139	0.35605	0.029
									462	6.4655	35.7386	68.938	86.9362	95.4888	94.8855										0.82	0.17072	0.3549	0.55252	0.76358	0.79421	0.9881	0.82					505	0.11553	0.31281	0.03145
									463	6.4678	35.7552	69.2573	86.7766	96.281	94.9367										0.83	0.17289	0.35956	0.56	0.77422	0.80531	1.00223	0.83					510	0.09531	0.27776	0.03388
									464	6.5384	35.7323	68.8676	86.7028	96.2891	95.0748										0.84	0.17506	0.36422	0.5675	0.7849	0.81646	1.0164	0.84					515	0.07996	0.25041	0.03624
									465	6.4925	35.8295	68.9618	86.2256	96.0878	94.6469										0.85	0.17723	0.3689	0.57503	0.7956	0.82763	1.03063	0.85					520	0.06879	0.23026	0.03848
									466	6.4086	35.6251	68.974	86.4666	96.2359	94.3993										0.86	0.1794	0.37358	0.58256	0.80634	0.83884	1.0449	0.86					525	0.06114	0.21677	0.04058
									467	6.3586	35.9393	69.1259	86.9102	95.9879	94.6891										0.87	0.18157	0.37828	0.59012	0.8171	0.85009	1.05923	0.87					530	0.0564	0.2094	0.04247
									468	6.4151	36.2142	69.2441	86.8448	95.6437	94.648										0.88	0.18374	0.38298	0.5977	0.8279	0.86137	1.0736	0.88					535	0.05401	0.20757	0.04413
									469	6.3172	36.6636	69.7658	87.0066	95.5284	94.6947										0.89	0.18592	0.38768	0.60529	0.83874	0.87268	1.08803	0.89					540	0.05344	0.2107	0.04553
									470	6.2773	36.8297	69.8391	87.4204	95.5226	94.654										0.9	0.1881	0.3924	0.6129	0.8496	0.88403	1.1025	0.9					545	0.05425	0.21819	0.04662
									471	6.3581	37.4079	70.2113	87.3998	95.2402	94.7281										0.91	0.19028	0.39712	0.62053	0.8605	0.89541	1.11703	0.91					550	0.05601	0.22946	0.04739
									472	6.4221	37.5699	70.3368	87.2754	95.4965	94.9074										0.92	0.19246	0.40186	0.62818	0.87142	0.90683	1.1316	0.92					555	0.05837	0.24392	0.04782
									473	6.394	37.745	70.1101	87.2015	95.4576	94.8618										0.93	0.19465	0.4066	0.63584	0.88238	0.91828	1.14623	0.93					560	0.06103	0.26101	0.0479
									474	6.398	37.6664	69.9162	86.9257	94.9314	94.5234										0.94	0.19684	0.41134	0.64352	0.89338	0.92977	1.1609	0.94					565	0.0637	0.28017	0.04762
									475	6.4284	37.456	70.1678	87.0138	95.0406	94.7254										0.95	0.19903	0.4161	0.65123	0.9044	0.94128	1.17563	0.95					570	0.06618	0.30088	0.047
									476	6.4452	37.105	69.8088	86.7735	95.1487	95.136										0.96	0.20122	0.42086	0.65894	0.91546	0.95284	1.1904	0.96					575	0.06829	0.32263	0.04604
									477	6.4194	36.9258	69.9305	86.976	94.9858	95.4026										0.97	0.20341	0.42564	0.66668	0.92654	0.96443	1.20523	0.97					580	0.06989	0.34496	0.04477
									478	6.3422	36.7985	70.2782	87.4529	95.2993	95.8453										0.98	0.2056	0.43042	0.67444	0.93766	0.97605	1.2201	0.98					585	0.07088	0.36744	0.04323
									479	6.3472	36.3813	70.4896	87.6405	95.7949	96.2095										0.99	0.2078	0.4352	0.68221	0.94882	0.98771	1.23503	0.99					590	0.07122	0.38969	0.04144
									480	6.3918	36.4626	70.5064	87.4912	96.509	96.9202										1	0.21	0.44	0.69	0.96	0.9994	1.25	1					595	0.07088	0.41138	0.03947
									481	6.4038	36.6288	70.7031	88.2411	96.7962	96.8018																						600	0.06989	0.4322	0.03737
									482	6.365	36.5598	70.1248	87.8826	96.7609	96.2244																						605	0.06829	0.45195	0.03737
									483	6.4087	36.5397	70.0328	87.3546	96.3888	95.8549																						610	0.06618	0.47043	0.03519
									484	6.4413	36.5367	69.6607	86.9446	96.1204	95.5454								Figure 5e		Porosity	Area expansion	Poisson's Ratio	Poisson's Ratio									615	0.0637	0.48753	0.033
									485	6.4234	36.2433	69.189	86.9123	95.3339	94.648											μ=0.49, press 2 side	Based on length	Based on area									620	0.06103	0.50322	0.03086
									486	6.3983	35.9323	68.8008	86.5608	94.9682	94.4532										0	59.3	0.50533	0.52428									625	0.05837	0.5175	0.02884
									487	6.5432	35.709	69.4026	87.218	95.5005	95.3371										10.8	36.9	0.304	0.34009									630	0.05601	0.53047	0.02699
									488	6.5823	35.5465	69.4333	87.6602	95.6658	95.5419										24.3	24.7	0.20933	0.23338									635	0.05425	0.54229	0.02537
									489	6.6094	35.5851	69.4755	88.0191	95.5662	95.9162										43.4	15.4	0.13533	0.14849									640	0.05344	0.55318	0.02404
									490	6.5546	35.7124	69.5488	87.9817	95.7941	96.1302										59.7	7.6	0.072	0.07461									645	0.05401	0.56345	0.02303
									491	6.5867	35.654	69.7606	87.4709	95.7384	95.8279										67.7	6.9	0.06267	0.06785									650	0.0564	0.57348	0.02237
									492	6.5273	35.8045	69.1348	86.8875	95.3663	94.9291																						655	0.06114	0.5837	0.0221
									493	6.5099	35.736	69.0321	86.7067	95.5815	95.014																						660	0.06879	0.59461	0.02221
									494	6.4834	35.6148	69.1783	86.9291	95.7472	94.6842																						665	0.07996	0.60679	0.02271
									495	6.4715	35.4068	69.0402	87.1984	95.6412	94.8154																						670	0.0953	0.62086	0.02358
									496	6.4533	35.3706	69.1348	87.9301	95.9358	94.9885																						675	0.11553	0.63747	0.0248
									497	6.472	35.2843	69.1504	88.0925	95.9737	94.8503																						680	0.14138	0.65732	0.02633
									498	6.5188	35.2398	68.9086	88.1708	95.9432	94.5929																						685	0.17362	0.68115	0.02814
									499	6.5869	35.3284	69.0459	87.8472	95.787	94.7265																						690	0.21305	0.70969	0.03016
									500	6.6195	35.3002	69.081	87.2873	95.7839	94.5109																						695	0.26046	0.74369	0.03235
									501	6.6426	35.3295	68.7573	87.0233	95.7241	94.7671																						700	0.31666	0.78387	0.03464
									502	6.6237	35.2968	69.0648	87.5161	96.0671	95.1328																						705	0.38244	0.83096	0.03696
									503	6.6484	35.5532	69.2906	87.4182	96.1934	95.6675																						710	0.45857	0.88561	0.03927
									504	6.6175	35.7801	69.3488	87.8553	96.5426	95.9635																						715	0.54578	0.94846	0.0415
									505	6.6751	35.8364	69.5995	88.5737	96.7059	96.0706																						720	0.64474	1.02006	0.0436
									506	6.6133	36.0973	69.9819	88.6013	96.8582	96.3799																						725	0.75607	1.10091	0.04554
									507	6.6165	35.9778	69.7288	87.9445	96.303	96.3022																						730	0.88025	1.19142	0.04727
									508	6.5092	35.4742	69.51	87.3468	95.7943	96.0192																						735	1.01772	1.2919	0.04877
									509	6.5214	35.2724	69.3723	87.3575	95.9179	95.8571																						740	1.16877	1.40257	0.05005
									510	6.4445	35.0814	68.9474	86.6643	95.3592	95.6945																						745	1.33355	1.52355	0.05109
									511	6.4622	34.8006	68.9495	86.4387	94.9848	95.3497																						750	1.51207	1.65485	0.05192
									512	6.4948	34.9218	69.1699	86.6734	95.0536	95.3681																						755	1.70419	1.79635	0.05256
									513	6.5731	34.9948	69.131	87.28	95.474	95.6947																						760	1.90959	1.94784	0.05305
									514	6.5999	35.1979	69.227	87.1836	95.4921	95.3292																						765	2.12778	2.10898	0.05345
									515	6.686	35.2758	69.6889	87.3282	95.4807	95.2889																						770	2.35807	2.27934	0.0538
									516	6.6993	35.3428	69.7128	87.6179	95.6337	95.4891																						775	2.59958	2.45835	0.05417
									517	6.7633	35.2912	69.5583	87.8046	95.7324	95.6625																						780	2.85128	2.64534	0.05463
									518	6.7982	35.3398	69.6852	87.4556	95.3233	95.2352																						785	3.11192	2.83954	0.05524
									519	6.778	34.8952	69.2466	87.1639	94.8843	95.0374																						790	3.38007	3.04008	0.05607
									520	6.7688	34.8509	68.7232	86.9011	94.9149	94.9054																						795	3.65416	3.24597	0.05718
									521	6.7701	34.7694	68.2836	86.8168	95.1001	94.6653																						800	3.93244	3.45613	0.05861
									522	6.7701	34.6118	68.2146	86.7735	95.0306	94.5957																						805	4.21302	3.66942	0.06041
									523	6.7433	34.9851	68.2372	86.96	95.5821	94.7218																						810	4.49389	3.88456	0.06262
									524	6.7161	35.0617	68.8182	87.1696	95.7553	95.3458																						815	4.77294	4.10024	0.06524
									525	6.684	35.1803	68.8429	87.4537	96.1747	95.6908																						820	5.048	4.31507	0.06828
									526	6.7337	34.9601	69.226	87.3124	96.5328	96.0321																						825	5.31682	4.52759	0.07174
									527	6.5956	35.0273	69.0921	87.1282	96.4001	96.4752																						830	5.57716	4.73627	0.07557
									528	6.5992	34.705	69.1901	86.9277	96.0518	96.3219																						835	5.82676	4.93959	0.07974
									529	6.6047	34.377	68.5958	86.3261	95.8592	96.0165																						840	6.06341	5.13597	0.08419
									530	6.689	34.1551	68.8588	86.2039	95.6685	95.8892																						845	6.28495	5.32382	0.08884
									531	6.5889	34.3092	68.3825	86.0304	95.0136	95.5969																						850	6.48933	5.50157	0.09363
									532	6.6797	34.0939	68.4524	86.0098	94.9667	95.0778																						855	6.67463	5.66768	0.09845
									533	6.6452	33.9434	68.1329	86.1514	95.0957	95.2981																						860	6.83908	5.82064	0.1032
									534	6.6491	34.2914	68.0301	86.596	95.4464	95.1375																						865	6.98108	5.95902	0.10779
									535	6.5977	34.3558	67.9446	86.8719	95.6573	95.2336																						870	7.09924	6.08148	0.11212
									536	6.7016	34.1705	68.1194	86.8091	95.4911	94.9295																						875	7.19238	6.18677	0.11608
									537	6.7488	34.3068	68.3852	86.8646	96.1762	95.2794																						880	7.25959	6.27381	0.11959
									538	6.745	34.7638	68.6366	86.9297	95.878	95.164																						885	7.30019	6.34163	0.12254
									539	6.7508	34.7512	68.9014	87.0147	96.1117	95.7733																						890	7.31376	6.38947	0.12488
									540	6.6862	34.9066	68.7415	86.839	96.0322	95.7385																						895	7.31376	6.41672	0.12652
									541	6.6871	34.9111	68.7483	86.9989	96.2412	96.2251																						900	7.30019	6.423	0.12743
									542	6.6165	35.011	68.6498	86.8013	95.947	96.2948																						905	7.2596	6.40812	0.12757
									543	6.6002	34.638	68.3942	86.6706	95.8743	95.9437																						910	7.19239	6.37212	0.12692
									544	6.5431	34.8261	68.2674	86.3372	95.5531	95.66																						915	7.09924	6.31525	0.12547
									545	6.6428	34.8556	68.7398	86.6354	95.3914	95.9202																						920	6.98109	6.23799	0.12325
									546	6.6591	35.0979	68.8289	86.6169	95.34	96.0058																						925	6.83909	6.141	0.12028
									547	6.6427	34.9607	68.7437	86.7177	94.7709	95.5132																						930	6.67465	6.02516	0.11661
									548	6.7147	34.9432	68.7798	86.8989	95.1634	96.0169																						935	6.48935	5.89154	0.11229
									549	6.816	34.9147	69.2321	87.382	95.11	96.4019																						940	6.28496	5.74136	0.1074
									550	6.8206	34.8304	69.2512	87.2942	95.3624	96.2054																						945	6.06342	5.576	0.10201
									551	6.781	34.7165	69.2323	87.5537	95.7148	95.9613																						950	5.82678	5.39693	0.09622
									552	6.7119	34.6133	69.0516	87.4704	95.9667	95.7633																						955	5.57719	5.20576	0.09011
									553	6.7069	34.5513	69.4142	87.5388	95.6404	95.5679																						960	5.31685	5.00413	0.08379
									554	6.6553	34.1392	68.7589	86.8933	95.7157	94.9242																						965	5.04802	4.79375	0.07733
									555	6.5792	33.8666	68.1532	86.5755	95.3207	94.7447																						970	4.77296	4.57633	0.07085
									556	6.5841	34.0243	68.2481	86.3202	95.125	95.1299																						975	4.4939	4.57633	0.06442
									557	6.6434	34.1442	68.6479	86.4158	95.5498	95.4901																						980	4.21303	4.35357	0.05813
									558	6.636	34.1446	68.4795	86.083	95.733	95.7924																						985	3.93245	4.12714	0.05206
									559	6.6851	34.3214	69.0341	86.6869	95.8786	96.3733																						990	3.65418	3.89869	0.04628
									560	6.7349	34.3299	69.2784	86.6203	95.8114	96.5512																						995	3.38009	3.66975	0.04084
									561	6.7203	33.9781	69.3014	86.5995	95.6017	96.165																						1000	3.11194	3.4418	0.0358
									562	6.7453	33.9305	69.3888	86.619	95.4877	96.501																						1005	2.8513	3.21619	0.0312
									563	6.796	33.679	69.3654	86.5667	95.1344	95.9964																						1010	2.5996	2.99421	0.02707
									564	6.754	33.5256	69.071	85.9427	94.7362	95.8092																						1015	2.35808	2.77699	0.02342
									565	6.7897	33.6011	68.9012	85.8084	94.978	95.7591																						1020	2.1278	2.56557	0.02028
									566	6.7946	33.6379	68.8485	85.9449	95.2838	96.0605																						1025	1.90961	2.36087	0.01764
									567	6.8041	33.6151	68.62	85.8699	95.1915	95.8944																						1030	1.70421	2.16369	0.01551
									568	6.7976	33.7764	68.1899	85.8807	95.4767	95.9283																						1035	1.51209	1.97473	0.01387
									569	6.8213	34.0526	68.3058	86.2681	95.6122	95.7976																						1040	1.33356	1.79457	0.01271
									570	6.791	33.8381	68.4551	86.493	95.5236	95.5676																						1045	1.16878	1.62368	0.01201
									571	6.7892	33.9438	68.1887	86.5246	95.3281	95.6362																						1050	1.01773	1.46245	0.01175
									572	6.7608	33.8073	67.9964	86.0335	94.8919	95.3293																						1055	0.88026	1.31117	0.01191
									573	6.7533	33.8614	68.4259	86.32	95.0987	95.8073																						1060	0.75607	1.17005	0.01244
									574	6.7129	33.5378	68.5195	86.2198	94.8471	95.5047																						1065	0.64475	1.03922	0.01333
									575	6.7806	33.7751	68.6473	86.6029	95.2452	95.9895																						1070	0.54579	0.91873	0.01454
									576	6.8172	33.6227	68.7765	86.3169	95.387	95.3132																						1075	0.45858	0.80857	0.01604
									577	6.8765	33.6936	68.8162	86.8911	95.8806	95.535																						1080	0.38244	0.70866	0.01779
									578	6.9409	33.4868	68.8343	86.9578	95.8146	95.2726																						1085	0.31666	0.61887	0.01975
									579	6.9834	33.5924	68.7446	86.7944	96.1156	95.9239																						1090	0.26046	0.53898	0.0219
									580	6.9745	33.5245	68.7587	86.6385	95.8215	95.9802																						1095	0.21305	0.46876	0.02418
									581	6.9341	33.5996	68.87	86.8261	95.9181	96.3312																						1100	0.17363	0.4079	0.02656
									582	6.9539	33.7332	69.0389	86.8488	95.9329	96.5745																						1105	0.14139	0.35605	0.029
									583	6.8913	33.9877	69.014	86.683	96.0318	96.7865																						1110	0.11553	0.31281	0.03145
									584	6.9134	33.8982	68.8962	86.9198	96.0744	96.543																						1115	0.09531	0.27776	0.03388
									585	6.8523	34.0281	68.8894	87.2592	96.0746	96.3228																						1120	0.07996	0.25041	0.03624
									586	6.821	33.9147	68.8051	86.9937	95.7228	95.9137																						1125	0.06879	0.23026	0.03848
									587	6.7896	33.9085	68.6459	86.7334	95.6282	95.4789																						1130	0.06114	0.21677	0.04058
									588	6.8099	34.0029	68.8193	86.9441	95.4366	95.5478																						1135	0.0564	0.2094	0.04247
									589	6.8499	33.9922	68.6811	86.6042	95.1907	95.3308																						1140	0.05401	0.20757	0.04413
									590	6.8934	33.8507	68.5602	86.2224	95.0794	95.4407																						1145	0.05344	0.2107	0.04553
									591	6.9942	33.9836	68.5703	86.315	95.2302	96.0315																						1150	0.05425	0.21819	0.04662
									592	7.0123	33.8672	68.6269	86.2149	95.2667	95.7826																						1155	0.05601	0.22946	0.04739
									593	6.9769	33.5446	68.4557	86.3152	95.2871	95.629																						1160	0.05837	0.24392	0.04782
									594	6.9739	33.8079	68.6261	86.5623	95.6107	95.6589																						1165	0.06103	0.26101	0.0479
									595	6.9888	33.798	68.4855	86.4049	95.5601	95.2562																						1170	0.0637	0.28017	0.04762
									596	6.986	33.4708	68.2995	86.5898	95.282	94.9487																						1175	0.06618	0.30088	0.047
									597	7.0363	33.5048	68.5475	87.1499	95.7037	95.3799																						1180	0.06829	0.32263	0.04604
									598	7.0954	33.4273	68.4064	86.5831	95.6465	95.3267																						1185	0.06989	0.34496	0.04477
									599	7.0741	33.4507	68.378	86.8714	95.4269	95.5009																						1190	0.07088	0.36744	0.04323
									600	7.0854	33.4436	68.4825	87.2254	95.4796	95.9438																						1195	0.07122	0.38969	0.04144
									601	7.0337	33.456	68.5555	87.1337	95.5953	95.9049																						1200	0.07088	0.41138	0.03947
									602	6.9834	33.7019	68.7591	87.193	95.6312	96.6366																						1205	0.06989	0.4322	0.03737
									603	6.9848	33.989	68.6505	87.23	95.7318	96.5799																						1210	0.06829	0.45195	0.03737
									604	7.0117	33.7505	68.8523	86.8747	96.0313	96.4435																						1215	0.06618	0.47043	0.03519
									605	6.9917	33.7687	69.0093	86.664	96.2003	95.9885																						1220	0.0637	0.48753	0.033
									606	7.0934	33.8297	69.3041	86.3396	96.2518	95.6074																						1225	0.06103	0.50322	0.03086
									607	7.0513	33.4023	68.9187	85.6611	95.7318	94.8204																						1230	0.05837	0.5175	0.02884
									608	7.0218	33.3374	69.2768	85.97	95.6	95.2907																						1235	0.05601	0.53047	0.02699
									609	7.0631	33.3603	69.194	86.3317	95.8553	95.5885																						1240	0.05425	0.54229	0.02537
									610	7.0505	33.1908	68.8044	85.6661	95.645	95.7288																						1245	0.05344	0.55318	0.02404
									611	7.0595	33.5489	68.954	85.9023	95.9276	96.3768																						1250	0.05401	0.56345	0.02303
									612	7.078	33.617	69.0592	86.168	96.2413	96.4323																						1255	0.0564	0.57348	0.02237
									613	7.1126	33.5403	69.0271	86.273	96.2454	95.8986																						1260	0.06114	0.5837	0.0221
									614	7.0481	33.7096	69.1174	86.4399	95.9579	96.1538																						1265	0.06879	0.59461	0.02221
									615	7.0778	33.8349	69.4221	87.0661	96.4173	96.3595																						1270	0.07996	0.60679	0.02271
									616	6.9993	33.684	69.0796	86.9462	96.426	95.9975																						1275	0.0953	0.62086	0.02358
									617	6.9971	33.8419	68.9049	87.0078	96.4671	96.097																						1280	0.11553	0.63747	0.0248
									618	7.0508	34.0029	69.0641	86.7973	96.9966	96.7854																						1285	0.14138	0.65732	0.02633
									619	7.0602	33.8931	68.9733	86.6765	96.9535	96.7184																						1290	0.17362	0.68115	0.02814
									620	7.0321	33.974	68.755	86.4283	96.5305	96.8732																						1295	0.21305	0.70969	0.03016
									621	7.0597	33.9513	68.8945	87.031	96.6144	97.081																						1300	0.26046	0.74369	0.03235
									622	7.1168	33.7865	68.9905	87.042	96.2818	97.1276																						1305	0.31666	0.78387	0.03464
									623	6.9996	33.4943	68.4361	87.1835	95.6694	96.8438																						1310	0.38244	0.83096	0.03696
									624	7.013	33.3822	68.675	87.5156	96.0414	96.73																						1315	0.45857	0.88561	0.03927
									625	6.9807	33.163	68.6551	87.374	95.7857	96.6583																						1320	0.54578	0.94846	0.0415
									626	7.0098	33.1927	68.477	87.0659	95.583	96.9431																						1325	0.64474	1.02006	0.0436
									627	7.0299	33.1516	68.5551	86.7808	95.9516	96.9668																						1330	0.75607	1.10091	0.04554
									628	7.0296	33.239	68.8021	86.5316	95.9362	96.51																						1335	0.88025	1.19142	0.04727
									629	7.0305	33.0917	68.4975	85.752	95.4004	96.2778																						1340	1.01772	1.2919	0.04877
									630	7.1346	32.9348	68.7428	86.0601	95.5133	96.3214																						1345	1.16877	1.40257	0.05005
									631	7.1509	32.8698	69.0944	86.6002	95.8229	96.4415																						1350	1.33355	1.52355	0.05109
									632	7.1136	32.8995	69.0345	86.705	96.0612	96.3708																						1355	1.51207	1.65485	0.05192
									633	7.1642	32.9993	69.0689	86.9535	96.1546	96.3746																						1360	1.70419	1.79635	0.05256
									634	7.1798	32.9751	69.0407	87.0515	96.428	96.1667																						1365	1.90959	1.94784	0.05305
									635	7.1238	33.3595	69.034	87.2517	96.9832	95.6453																						1370	2.12778	2.10898	0.05345
									636	7.1359	33.2426	68.8244	86.8772	96.2985	95.1515																						1375	2.35807	2.27934	0.0538
									637	7.1627	33.1897	68.7269	87.0375	95.6923	95.3295																						1380	2.59958	2.45835	0.05417
									638	7.106	33.2019	68.5756	87.1222	95.5924	95.3678																						1385	2.85128	2.64534	0.05463
									639	7.176	33.3648	68.5622	87.0534	95.4509	95.4896																						1390	3.11192	2.83954	0.05524
									640	7.2311	33.3169	68.407	86.7674	95.4766	95.8944																						1395	3.38007	3.04008	0.05607
									641	7.2581	33.5014	68.26	86.5439	96.0067	96.0647																						1400	3.65416	3.24597	0.05718
									642	7.2782	33.8773	68.4043	86.5376	96.1573	96.0065																						1405	3.93244	3.45613	0.05861
									643	7.3319	33.8331	68.099	86.1944	96.3852	95.7318																						1410	4.21302	3.66942	0.06041
									644	7.2666	33.898	67.8923	86.0436	95.9973	95.7284																						1415	4.49389	3.88456	0.06262
									645	7.2673	33.9145	67.7528	85.9421	96.0432	96.0071																						1420	4.77294	4.10024	0.06524
									646	7.2238	33.6891	67.4494	85.8844	95.7233	95.8791																						1425	5.048	4.31507	0.06828
									647	7.2442	33.3725	67.3787	85.867	95.6625	95.2429																						1430	5.31682	4.52759	0.07174
									648	7.2945	33.5939	67.8338	86.3858	96.0208	96.0573																						1435	5.57716	4.73627	0.07557
									649	7.2476	33.5423	68.2628	86.7151	96.2708	96.0057																						1440	5.82676	4.93959	0.07974
									650	7.1835	33.4515	68.4816	87.1776	95.8573	95.9915																						1445	6.06341	5.13597	0.08419
									651	7.27	33.431	68.6138	87.1049	95.8315	96.2607																						1450	6.28495	5.32382	0.08884
									652	7.2754	33.4982	68.464	87.165	96.1693	96.714																						1455	6.48933	5.50157	0.09363
									653	7.2817	33.2754	68.0816	86.6846	95.8815	96.2478																						1460	6.67463	5.66768	0.09845
									654	7.2701	33.3556	68.1742	86.7847	96.1841	96.7615																						1465	6.83908	5.82064	0.1032
									655	7.3204	33.3849	68.3505	86.6666	96.0957	96.7094																						1470	6.98108	5.95902	0.10779
									656	7.1668	33.209	68.3351	86.7895	96.0291	96.2665																						1475	7.09924	6.08148	0.11212
									657	7.0961	33.1538	68.5051	86.5781	95.7262	96.1497																						1480	7.19238	6.18677	0.11608
									658	7.0529	33.1454	69.08	86.8972	95.9314	96.542																						1485	7.25959	6.27381	0.11959
									659	7.1334	32.8432	68.8991	86.908	95.827	96.4183																						1490	7.30019	6.34163	0.12254
									660	7.0881	32.8321	68.8466	86.7438	95.9068	96.104																						1495	7.31376	6.38947	0.12488
									661	7.1528	33.0868	68.956	86.6885	96.3506	96.3705																						1500	7.31376	6.41672	0.12652
									662	7.2185	33.1386	68.8179	86.864	96.7347	96.741																						1505	7.30019	6.423	0.12743
									663	7.2473	33.1324	68.4238	86.3541	96.1182	96.0934																						1510	7.2596	6.40812	0.12757
									664	7.2511	33.5281	68.5612	86.2399	95.8326	95.6809																						1515	7.19239	6.37212	0.12692
									665	7.4701	34.0487	68.5744	86.1808	96.084	95.7287																						1520	7.09924	6.31525	0.12547
									666	7.4936	34.4798	68.6072	86.3576	95.6899	96.2515																						1525	6.98109	6.23799	0.12325
									667	7.4959	34.4053	68.3133	86.0322	95.1326	96.2842																						1530	6.83909	6.141	0.12028
									668	7.5161	34.7013	68.8814	86.5868	95.9939	97.1888																						1535	6.67465	6.02516	0.11661
									669	7.5996	34.7107	68.6914	86.6436	96.3499	96.8438																						1540	6.48935	5.89154	0.11229
									670	7.5598	34.1669	69.06	86.5642	96.7046	96.87																						1545	6.28496	5.74136	0.1074
									671	7.5494	33.8103	69.1504	87.1018	96.5262	96.4503																						1550	6.06342	5.576	0.10201
									672	7.7141	34.2212	70.2969	87.9233	97.0961	96.7736																						1555	5.82678	5.39693	0.09622
									673	7.7396	33.8728	70.0868	87.7642	96.3373	96.1765																						1560	5.57719	5.20576	0.09011
									674	7.7404	33.6936	70.1414	87.5894	96.3839	96.84																						1565	5.31685	5.00413	0.08379
									675	7.6166	33.6945	69.6916	87.4561	95.9418	96.9631																						1570	5.04802	4.79375	0.07733
									676	7.6165	33.8783	70.2678	87.1016	96.7564	97.2814																						1575	4.77296	4.57633	0.07085
									677	7.487	33.5754	69.4618	86.8053	97.2357	97.2107																						1580	4.4939	4.57633	0.06442
									678	7.5455	33.4361	69.4193	86.7202	97.5018	96.9278																						1585	4.21303	4.35357	0.05813
									679	7.4523	33.6664	69.5155	86.9223	97.0824	97.1929																						1590	3.93245	4.12714	0.05206
									680	7.4479	33.5692	69.4059	86.8868	97.3089	97.0858																						1595	3.65418	3.89869	0.04628
									681	7.5427	33.3188	68.7453	86.7225	96.6429	96.5359																						1600	3.38009	3.66975	0.04084
									682	7.5	33.4402	68.6044	86.4238	95.7077	95.4226																						1605	3.11194	3.4418	0.0358
									683	7.4747	33.5286	68.3564	86.3894	95.6837	95.7266																						1610	2.8513	3.21619	0.0312
									684	7.634	33.2542	68.1735	86.7697	96.0941	95.482																						1615	2.5996	2.99421	0.02707
									685	7.7382	33.4036	68.804	87.2967	96.2314	96.2437																						1620	2.35808	2.77699	0.02342
									686	7.7389	33.5465	68.5739	87.0514	96.273	96.4411																						1625	2.1278	2.56557	0.02028
									687	7.7433	33.0517	68.3186	86.3154	96.2436	96.7523																						1630	1.90961	2.36087	0.01764
									688	7.7721	33.4393	68.519	87.1998	97.2557	96.9412																						1635	1.70421	2.16369	0.01551
									689	7.6513	33.434	68.8146	86.9602	97.3866	97.017																						1640	1.51209	1.97473	0.01387
									690	7.625	33.4385	68.0999	86.5146	96.6607	96.2677																						1645	1.33356	1.79457	0.01271
									691	7.6173	33.2182	68.4179	86.4665	96.8091	96.3386																						1650	1.16878	1.62368	0.01201
									692	7.575	33.3601	68.644	86.8113	97.1322	96.6528																						1655	1.01773	1.46245	0.01175
									693	7.5312	33.075	68.8489	85.9694	95.8669	96.8348																						1660	0.88026	1.31117	0.01191
									694	7.4994	32.8805	68.424	85.7509	95.1502	96.2387																						1665	0.75607	1.17005	0.01244
									695	7.4062	33.1632	68.7832	85.8487	95.8056	96.8149																						1670	0.64475	1.03922	0.01333
									696	7.356	33.496	68.4714	86.5263	95.9647	96.9213																						1675	0.54579	0.91873	0.01454
									697	7.5111	33.4162	68.4641	86.8707	95.3734	96.2814																						1680	0.45858	0.80857	0.01604
									698	7.408	33.468	67.6663	86.9149	95.0242	95.1674																						1685	0.38244	0.70866	0.01779
									699	7.3649	33.7488	67.3238	86.878	94.8198	94.7745																						1690	0.31666	0.61887	0.01975
									700	7.3493	33.483	66.6838	87.0985	93.8894	93.436																						1695	0.26046	0.53898	0.0219
																																					1700	0.21305	0.46876	0.02418
																																					1705	0.17363	0.4079	0.02656
																																					1710	0.14139	0.35605	0.029
																																					1715	0.11553	0.31281	0.03145
																																					1720	0.09531	0.27776	0.03388
																																					1725	0.07996	0.25041	0.03624
							Figure 3d		Cycles	Transmittance	Transmittance																										1730	0.06879	0.23026	0.03848
										Compressed	Released																										1735	0.06114	0.21677	0.04058
									1	96.2054	6.8206																										1740	0.0564	0.2094	0.04247
									10	95.8077	7.7325																										1745	0.05401	0.20757	0.04413
									100	95.506	7.8669																										1750	0.05344	0.2107	0.04553
									1000	94.4484	7.8965																										1755	0.05425	0.21819	0.04662
									10000	95.3621	7.6309																										1760	0.05601	0.22946	0.04739
									100000	94.8727	7.6592																										1765	0.05837	0.24392	0.04782
																																					1770	0.06103	0.26101	0.0479
																																					1775	0.0637	0.28017	0.04762
																																					1780	0.06618	0.30088	0.047
							Figure 3g		Thickness	Transmittance																											1785	0.06829	0.32263	0.04604
										compressed	released																										1790	0.06989	0.34496	0.04477
									12	94.447	10.3907																										1795	0.07088	0.36744	0.04323
									24	94.6031	3.1772																										1800	0.07122	0.38969	0.04144
									36	95.1999	1.202																										1805	0.07088	0.41138	0.03947
																																					1810	0.06989	0.4322	0.03737
																																					1815	0.06829	0.45195	0.03737
							Figure 3h		Thickness	Tmax	ΔT	Thickness	Tmax	ΔT	Thickness	Tmax	ΔT	Thickness	Tmax	ΔT																	1820	0.06618	0.47043	0.03519
									mm	%	%	mm	%	%	mm	%	%	mm	%	%																	1825	0.0637	0.48753	0.033
									Surface flatterning			Internal delamination			Optical shutter			Pore closure (this work)
									1.5	91	85	0.6	93	82	3	65	55	0.012	94.447	84.0563
									1	92	83	1	83	50				0.024	94.6031	91.4259
									1	54	54	0.5	92	70				0.036	95.1999	93.9979
									1	87	50	1	86	71
									1	88	55	0.5	90	74
									0.5	90	80	1.2	80	80
									1.1	57	50
[truncated: 40 more columns]
